# Supplementary material for: Elementary Classroom Views of Nature Are Associated with Lower Child Externalizing Behavior Problems
Source: Int J Environ Res Public Health. 2023 Apr 26;20(9):5653. doi: 10.3390/ijerph20095653 (PMC10177887; doi:10.3390/ijerph20095653)
Supplement: Supplementary file 1 [file ijerph-20-05653-s001.zip]

Archive with 1 entries (1 files):
- ijerph-2272144-supplementary.pdf
